# Supplementary material for: Challenges in applying the GRADE approach in public health guidelines and systematic reviews: a concept article from the GRADE Public Health Group
Source: J Clin Epidemiol. 2021 Jul;135:42–53. doi: 10.1016/j.jclinepi.2021.01.001 (PMC8352629; doi:10.1016/j.jclinepi.2021.01.001)
Supplement: Data Profile [file mmc1.xml]

<?xml version="1.0" encoding="UTF-8" standalone="no"?><data:data><datasets><author>michele.hiltonboon@glasgow.ac.uk</author><type>0</type><dataset><value>1</value><reason>No data was used for the research described in the article</reason><comments/></dataset></datasets></data:data>
